# Supplementary material for: Is There an Adequate Therapeutic Approach to Thyroid Pathology in Patients with Down Syndrome?
Source: Diagnostics (Basel). 2023 Nov 21;13(23):3499. doi: 10.3390/diagnostics13233499 (PMC10706773; doi:10.3390/diagnostics13233499)
Supplement: Supplementary file 1 [file diagnostics-13-03499-s001.zip]

Archive with 1 entries (1 files):
- diagnostics-2715904-supplementary.pdf
